# Supplementary material for: Alcohol-Based Chlorhexidine and Potassium Sorbate Rub Strengthens the Effectiveness of Traditional Hand Scrubbing and Improves Long-Lasting Effectiveness—Evaluation of Hand Preparation Protocols According to EN 12791
Source: Antibiotics (Basel). 2024 May 20;13(5):470. doi: 10.3390/antibiotics13050470 (PMC11117658; doi:10.3390/antibiotics13050470)
Supplement: Supplementary file 1 [file antibiotics-13-00470-s001.zip]

Archive with 1 entries (1 files):
- antibiotics-3011939-supplementary.pdf
